# Supplementary material for: Periodic Exposure of Plasma-Activated Medium Alters Fibroblast Cellular Homoeostasis
Source: Int J Mol Sci. 2022 Mar 14;23(6):3120. doi: 10.3390/ijms23063120 (PMC8949019; doi:10.3390/ijms23063120)
Supplement: Supplementary file 1 [file ijms-23-03120-s001.zip]

Archive with 1 entries (1 files):
- ijms-1597218-supplementary.pdf
